# Supplementary material for: Intranasal administration of abatacept enhances IL-35+ and IL-10+ producing Bregs in lung tissues of ovalbumin-sensitized asthmatic mice model
Source: PLoS One. 2022 Sep 6;17(9):e0271689. doi: 10.1371/journal.pone.0271689 (PMC9447931; doi:10.1371/journal.pone.0271689)
Supplement: S1 File — (CSV) [file pone.0271689.s001.csv]

Experiment Name	Tube Name	CD19+ %Parent	CD19+IL35+IL10+ %Parent	CD19+IL35+IL10- %Parent	CD19+CD138+CD1d+ %Parent	CD19+CD138+CD1d+IL35+IL10+ %Parent	CD19+CD138+CD1d+IL35+IL10- %Parent	CD25+FOXP3+ %Parent	CD25-FOXP3+ %Parent	CD25+FOXP3+LAG3+ %Parent	CD25-FOXP3+LAG3+ %Parent
ABA-Bregs	Breg_Asthma_Lung_1	16.7	1.7	9.1	14.9	10.1	36.4	2.3	1.4	26.1	1.8
ABA-Bregs	Breg_Asthma_Lung_2	8.2	7.4	18.3	13.3	16.8	35.2	2.9	0.4	23.4	3.7
ABA-Bregs	Breg_Asthma_Lung_3	10.3	1.3	12.2	12.7	9.1	31.1	3	0.1	24.4	2.6
ABA-Bregs	Breg_Asthma_Lung_4	13.5	4.6	17.2	11.4	10.6	30.4	3.3	0.7	11.8	1
ABA-Bregs	Breg_Asthma_Lung_5	10.4	3	21.5	16	8.3	25.1	2.1	0.4	22.8	1.7
ABA-Bregs	Breg_Asthma_PBMC_1	14.3	2.3	4.5	9	7.2	39.5	7.2	0.9	13.9	2.2
ABA-Bregs	Breg_Asthma_PBMC_2	16.9	3.2	3.5	5.4	11.3	41	27.3	10.7	13.9	3.9
ABA-Bregs	Breg_Asthma_PBMC_3	33.9	1.2	8.4	7.5	10.8	39.2	17.1	9.7	7.5	2.3
ABA-Bregs	Breg_Asthma_PBMC_4	59.2	3.5	11.9	1.7	12.7	50.5	23	10.7	20.5	5.2
ABA-Bregs	Breg_Asthma_PBMC_5	26.9	0.8	5	0.6	7.9	38.5	25.5	16.3	10.6	4.1
ABA-Bregs	Breg_Asthma_PBMC_6	16.2	2.9	8	1.4	6.8	34.1	18	9.7	7.5	1
ABA-Bregs	Breg_Asthma_PBMC_7	18.3	0.9	4.6	2.8	9.8	38	10.2	12	13.2	3.9
ABA-Bregs	Breg_Asthma_PBMC_8	6.2	1.5	6	10.5	8.9	30.4	11.4	18	6.7	2.8
ABA-Bregs	Breg_Asthma_PBMC_9	49.4	6	16.7	4.6	11.8		18.2	18.7	6.3	2.9
ABA-Bregs	Breg_Asthma_PBMC_10	18.9						12.8			19.4
ABA-Bregs	Breg_Abat_IN_Lung_1	5.1	16.3	38.2	34	31.5	64.9	6.3	1.5	52.1	21.1
ABA-Bregs	Breg_Abat_IN_Lung_2	4.3	18.7	38	27.4	54.6	42.3	5.2	2.6	45.2	22.2
ABA-Bregs	Breg_Abat_IN_Lung_3	6.5	19.1	39.4	39.8	36.8	60.5	4	1.2	70.8	20.2
ABA-Bregs	Breg_Abat_IN_Lung_4	0.4	17.2	25.1	31.2	41.4	49.7	5.3	2.7	43.7	28.9
ABA-Bregs	Breg_Abat_IN_Lung_5	1	26.6	32.4	43.2	51.8	46	8.1	2.3	73.7	24
ABA-Bregs	Breg_Abat_IN_PBMC_1	7.7	7.5	50.2	20.2	28	67.6	32.5	22.7	35.6	13.4
ABA-Bregs	Breg_Abat_IN_PBMC_2	8.5	10.3	70.8	16.9	27.3	71.9	59.1	26.3	33	0.3
ABA-Bregs	Breg_Abat_IN_PBMC_3	12.5	12.3	63.8	22.5	29.6	69.5	50.5	36.3	40.7	17.5
ABA-Bregs	Breg_Abat_IN_PBMC_4	18.5	16.3	71	44.2	27	72.7	40.2	27.2	42.4	21
ABA-Bregs	Breg_Abat_IN_PBMC_5	13.2	11	67	26.3	33.6	65.2	24.8	21.6	25.3	14.4
ABA-Bregs	Breg_Abat_IN_PBMC_6	11.4	12.5	72.2	33.8	22.6	77	26.8	17.5	42.7	19
ABA-Bregs	Breg_Abat_IN_PBMC_7	10.1	10.5	59.5	16.1	30.6	67.1	22.9	9.5	43.5	15.1
ABA-Bregs	Breg_Abat_IN_PBMC_8	10	6.8	54	19	27.4	80	20.7	13.8	76	55.5
ABA-Bregs	Breg_Abat_IN_PBMC_9	16.5	12.8	52.7	24.7	29.5	67.1	34.6	27.4	56.2	35.1
ABA-Bregs	Breg_Abat_IN_PBMC_10
ABA-Bregs	Breg_Abat_IP_Lung_1	10	10.4	47.2	43.3	12.1	83	2.3	1.7	42.3	21.8
ABA-Bregs	Breg_Abat_IP_Lung_2	8.3	14.7	56.6	30.9	19.7	76.8	4.6	2.7	37.7	17.7
ABA-Bregs	Breg_Abat_IP_Lung_3	9	14.3	46.4	44.8	20.7	74.6	4.6	2.4	61.9	28.6
ABA-Bregs	Breg_Abat_IP_Lung_4	4.9	7.6	36.7	39.8	13.9	71.8	6.7	0.9	61.3	19.5
ABA-Bregs	Breg_Abat_IP_Lung_5	11.8	9	36.5	40.7	17.1	68.9	2.4	0.8	57.3	27.4
ABA-Bregs	Breg_Abat_IP_PBMC_1	7	3.8	45	14.7	21.5	71.2	33.2	28.2	19.4	8.8
ABA-Bregs	Breg_Abat_IP_PBMC_2	8	6.6	44.2	22	22.2	66.9	25.9	20.9	24.5	10.3
ABA-Bregs	Breg_Abat_IP_PBMC_3	6.5	3.6	30.4	14.3	20.8	63.6	20.3	15.3	24.5	10.7
ABA-Bregs	Breg_Abat_IP_PBMC_4	6.4	4.3	28.7	16.6	20.8	54.4	18.8	15.3	21.8	8.2
ABA-Bregs	Breg_Abat_IP_PBMC_5	1.9	6.6	35.2	18.4	20.6	51.2	32.9	28.1	21.6	10.2
ABA-Bregs	Breg_Abat_IP_PBMC_6	12	3.9	46.9	11.5	19.2	74.9	29.2	24.4	37.8	18.7
ABA-Bregs	Breg_Abat_IP_PBMC_7	0.7	6.8	41.2	15.5	29.8	45.2	29.8	26.4	24	14.2
ABA-Bregs	Breg_Abat_IP_PBMC_8	12.3	5.3	56.6	19.3	22.9	70.3	44.6	36.8	33.1	14.9
ABA-Bregs	Breg_Abat_IP_PBMC_9	4.7	3.3	32.1	18.4	14.9	64.5	25.2	20.8	21.1	8.8
ABA-Bregs	Breg_Abat_IP_PBMC_10
